# Supplementary material for: Plasma-derived mitochondrial transplantation attenuates paraspinal muscle atrophy following spinal surgery
Source: Regen Biomater. 2025 Aug 21;12:rbaf090. doi: 10.1093/rb/rbaf090 (PMC12449618; doi:10.1093/rb/rbaf090)
Supplement: rbaf090_Supplementary_Data [file rbaf090_supplementary_data.zip]

Archive with 1 entries (1 files):
- Revised Supplementary figure legend_IH Lim et al.docx
